# Supplementary material for: Bevacizumab and Tocotrienol in Recurrent Platinum-Resistant Ovarian Cancer, and the Role of HOXA9 as a Prognostic Biomarker
Source: Diseases. 2026 Mar 12;14(3):104. doi: 10.3390/diseases14030104 (PMC13024877; doi:10.3390/diseases14030104)
Supplement: Supplementary file 1 [file diseases-14-00104-s001.zip]

Archive with 3 entries (2 files):
- Data set censured.numbers
- __MACOSX/
- __MACOSX/._Data set censured.numbers
